# Supplementary material for: The use of deep learning integrating image recognition in language analysis technology in secondary school education
Source: Sci Rep. 2024 Feb 5;14:2888. doi: 10.1038/s41598-024-52592-5 (PMC10838925; doi:10.1038/s41598-024-52592-5)
Supplement: Supplementary file 1 — Supplementary Information. [file 41598_2024_52592_MOESM1_ESM.zip]

Archive with 11 entries (9 files):
- data packet/
- data packet/code.txt
- data packet/Dataset and its description.txt
- data packet/Description for code.docx
- data packet/Figures/
- data packet/plot data.xlsx
- data packet/Figures/fig. 1-2.vsdx
- data packet/Figures/fig. 3.opju
- data packet/Figures/fig. 4.opju
- data packet/Figures/fig. 5.opju
- data packet/Figures/fig. 6.opju
