# Supplementary material for: The use of deep learning integrating image recognition in language analysis technology in secondary school education
Source: Sci Rep. 2024 Feb 5;14:2888. doi: 10.1038/s41598-024-52592-5 (PMC10838925; doi:10.1038/s41598-024-52592-5)
Supplement: Supplementary file 1 — Supplementary Information. [file 41598_2024_52592_MOESM1_ESM.zip › data packet/code.txt]

# Step 1: Online Course Video Collection and Format Conversion
def collect_and_convert_data():
    selected_platforms = ["Platform A", "Platform B", "Platform C"]  # Choose online course platforms
    video_resources = []

    for platform in selected_platforms:
        # Use web scraping to fetch educational video resources
        video_data = crawl_platform(platform)
        video_resources.extend(video_data)

    # Convert video resources into audio and image resources
    audio_resources, image_resources = convert_video_data(video_resources)

    return audio_resources, image_resources

# Step 2: Converting Classroom Discourse and Teaching Content into Text
def convert_to_text(audio_resources, image_resources):
    speech_to_text = AliyunSpeechToText()  # Utilize Aliyun's intelligent speech recognition interface
    text_data = []

    for audio in audio_resources:
        # Speech recognition to convert audio to text
        text = speech_to_text.recognize(audio)
        text_data.append(text)

    text_extraction = BaiduTextExtraction()  # Use Baidu AI Cloud's text extraction interface
    for image in image_resources:
        # Text extraction from images
        text = text_extraction.extract_text(image)
        text_data.append(text)

    return text_data

# Step 3: Calculation of Classroom Discourse Metrics
def calculate_metrics(text_data):
    metrics = {
        "speech_rate": calculate_speech_rate(text_data),
        "speech_clarity": calculate_speech_clarity(text_data),
        "average_sentence_length": calculate_average_sentence_length(text_data),
        "text_similarity": calculate_text_similarity(text_data)
    }

    return metrics

# Main Program
if __name__ == "__main__":
    audio_resources, image_resources = collect_and_convert_data()
    text_data = convert_to_text(audio_resources, image_resources)
    metrics = calculate_metrics(text_data)

    # Output Classroom Discourse Metrics
    print("Classroom Discourse Metrics:")
    for metric, value in metrics.items():
        print(f"{metric}: {value}")
