# Supplementary material for: The use of deep learning integrating image recognition in language analysis technology in secondary school education
Source: Sci Rep. 2024 Feb 5;14:2888. doi: 10.1038/s41598-024-52592-5 (PMC10838925; doi:10.1038/s41598-024-52592-5)
Supplement: Supplementary file 1 — Supplementary Information. [file 41598_2024_52592_MOESM1_ESM.zip › data packet/Dataset and its description.txt]

Based on the experimental content you provided, the following is a possible data set and its introduction:

Dataset Name: Middle School Online Classroom Discourse Analysis Dataset

Introduction of data set: This data set consists of video data of middle school online courses collected from major online education network platforms, which is obtained by data crawler method. The data set includes information about several online courses in middle schools.

What the data set includes:

1. Course Name: the name of the online course.
2. Course Type: the type of course, such as mathematics, language, science, etc.
3. Video Duration: the duration of the course video (in minutes).
4. Speech Rate: The speech rate of classroom discourse may be in words or sentences per minute.
5. Speech Clarity: the clarity score of classroom discourse.
6. Average Sentence Length: the average sentence length in classroom discourse.
7. Content Similarity: the similarity score between classroom discourse content and teaching courseware content.
8. Course Rating: students' rating of the course.

Data use: This data set aims to help researchers analyze the influence of online classroom discourse in middle schools on course grading. The data can be used for descriptive statistics, variance analysis, regression analysis and other statistical methods to reveal the relationship between the quality of online classroom discourse and students' evaluation of the course. In addition, the data can also be used to evaluate the differences between the discourse characteristics of different types of courses and students' scores.
