# Supplementary material for: The use of deep learning integrating image recognition in language analysis technology in secondary school education
Source: Sci Rep. 2024 Feb 5;14:2888. doi: 10.1038/s41598-024-52592-5 (PMC10838925; doi:10.1038/s41598-024-52592-5)
Supplement: Supplementary file 1 — Supplementary Information. [file 41598_2024_52592_MOESM1_ESM.zip › data packet/plot data.xlsx]

## Sheet: Figure 3
						Average deviation	Standard deviation	Standard deviation error
					Clarity.-good	94.8	0.2	2.47	0.8	1
					Clarity-medium	91.1	1.2	4.8	1.7	1.9
					Clarity-poor	81	1.5	8.7	3.1	4.6
					Speed-fast	93	1.8	3.4	1.3	3.1
					Speech speed-medium	90.2	1	8.4	2.8	3.8
					Speech speed-slow	84.1	2.4	9.3	3.3	5.7
					Similarity-low	93	0.5	3.5	1.33	1.83
					Similarity-medium	91.4	2.2	4.8	1.6	3.8
					Similarity-high	82.8	1.1	10.9	3.8	4.9
					Sentence length-short	93.2	1.2	6.2	1.9	3.1
					Sentence length-middle	90.6	1.2	3.1	1	2.2
					Sentence length-long	77.8	1.3	8.7	3.9	5.2

## Sheet: Figure 4
						Articulation clarity	Speed of speech	Similarity	Sentence length	Overall error
					F	11.79	2.67	4.65	11.83	0.01
					P	0.0009	0.093	0.049	0.0008	0.02

## Sheet: Figure 5
							Articulation clarity	Speed of speech	Similarity	Sentence length	Overall error
						Speed of speech	0.435	0	0	0	0.01
						Similarity	0.64	0.5	0	0	0.02
						Sentence length	0.46	0.37	0.36	0	0.01
						Grade	-0.7	-0.56	-0.74	0.71	0.02

## Sheet: Figure 6
			Model parameter -R	Model parameters-adjusted R	Model parameters-F	System parameter-coefficient	System parameter-constant	System parameter -t
		Similarity	0.551	0.53	36.8	-24.7	127.4	-5.1
		Sentence length	0.78	0.76	36.8	-2.43	127.4	-4.6
